# Supplementary material for: WRKY transcription factors govern selenium metabolism in Broussonetia papyrifera: genome-wide identification, expression profiling, and regulatory network analysis
Source: BMC Plant Biol. 2026 Feb 26;26:600. doi: 10.1186/s12870-026-08407-y (PMC13040911; doi:10.1186/s12870-026-08407-y)
Supplement: Supplementary file 1 — Additional file 1. [file 12870_2026_8407_MOESM1_ESM.xlsx]

## Sheet: Sheet1
Table S1. Analysis table of physical and chemical properties.
Sequence ID	Number of Amino Acid	Molecular Weight	PITheoretical pI	Instability Index	Aliphatic Index	Grand Average of Hydropathicity	Subcellular localization
BpWRKY1	196	22127.1	9.51	44.65	71.12	-0.685	Nucleus
BpWRKY2	609	65500.7	6.79	56.25	53.48	-0.532	Nucleus
BpWRKY3	313	33867.3	9.64	56.58	66.42	-0.553	Nucleus
BpWRKY4	210	23176.5	6.15	35.52	47.71	-0.797	Nucleus
BpWRKY5	274	30555	8.5	47.07	54.45	-0.774	Nucleus
BpWRKY6	379	41446.6	9.3	63.21	66.17	-0.663	Nucleus
BpWRKY7	373	39572.7	9.66	50.13	66.01	-0.46	Nucleus
BpWRKY8	317	35133.8	7.65	46.79	76.81	-0.505	Nucleus
BpWRKY9	314	35690.9	6.19	49.88	63.31	-0.637	Nucleus
BpWRKY10	525	58007.8	5.38	50.87	64.02	-0.583	Nucleus
BpWRKY11	487	53270.5	8.63	55.82	63.02	-0.669	Nucleus
BpWRKY12	361	40639	5.73	46.04	68.34	-0.793	Nucleus
BpWRKY13	469	51674.2	9.17	53.01	51.19	-0.986	Nucleus
BpWRKY14	752	80749.1	5.62	51.26	62.66	-0.662	Nucleus
BpWRKY15	543	59236.5	6.69	52.52	65.54	-0.788	Nucleus
BpWRKY16	509	56068.6	5.63	59.14	54.22	-1.077	Nucleus
BpWRKY17	297	32454.6	9.65	42.87	62.42	-0.62	Nucleus
BpWRKY18	302	33450.2	9.83	61.62	76.79	-0.453	Nucleus
BpWRKY19	393	44363.8	6.68	51.85	59.06	-0.777	Nucleus
BpWRKY20	360	40121.2	4.9	56.82	54.67	-0.769	Nucleus
BpWRKY21	545	60492.7	6.15	57.92	44.88	-1.03	Nucleus
BpWRKY22	393	43941.1	6.39	51.33	69.75	-0.523	Nucleus
BpWRKY23	332	37466.5	5.7	54.42	60.21	-0.695	Nucleus
BpWRKY24	465	52194	5.71	59.12	66.26	-0.732	Nucleus
BpWRKY25	200	22752.3	9.13	50.1	54.55	-0.877	Nucleus
BpWRKY26	615	66588	6.6	44.85	60.49	-0.708	Nucleus
BpWRKY27	597	64307.3	6.3	51.1	53.48	-0.821	Nucleus
BpWRKY28	305	33071.3	5.6	54.63	48.3	-0.809	Nucleus
BpWRKY29	624	67161.5	6.47	47.12	63.24	-0.65	Nucleus
BpWRKY30	350	39007.8	8.14	41.64	66.03	-0.707	Nucleus
BpWRKY31	505	54175.1	5.69	45.41	53.78	-0.788	Nucleus
BpWRKY32	751	81806.8	5.76	56.76	59.87	-0.695	Nucleus
BpWRKY33	555	60598.1	8.71	61.45	49.06	-0.97	Nucleus
BpWRKY34	441	49151.6	7.07	49.45	61.79	-1.022	Nucleus
BpWRKY35	389	43225.9	6.39	48.77	48.05	-0.971	Nucleus
BpWRKY36	263	28237.1	5.07	60.44	57.19	-0.663	Nucleus
BpWRKY37	560	61253.9	5.67	56.43	60.32	-0.876	Nucleus
BpWRKY38	490	52987.6	7.7	59.44	58.8	-0.78	Nucleus
BpWRKY39	560	61020.1	5.62	49.85	62.93	-0.716	Nucleus
BpWRKY40	184	21495	9.3	44.96	48.7	-1.123	Nucleus
BpWRKY41	535	59058.4	5.99	45.41	58.93	-0.923	Nucleus
BpWRKY42	349	39057.2	9.69	60.3	68.71	-0.766	Nucleus
BpWRKY43	280	31812.2	5.52	51	61.89	-0.968	Nucleus
BpWRKY44	183	21335.8	8.95	47.16	46.28	-1.023	Nucleus
BpWRKY45	690	73899.1	6.92	51.45	52.39	-0.809	Nucleus
BpWRKY46	437	48312.1	6.3	55.16	53.14	-0.856	Nucleus
BpWRKY47	235	27535.3	9.76	56	57.15	-0.958	Nucleus
