# Supplementary material for: WRKY transcription factors govern selenium metabolism in Broussonetia papyrifera: genome-wide identification, expression profiling, and regulatory network analysis
Source: BMC Plant Biol. 2026 Feb 26;26:600. doi: 10.1186/s12870-026-08407-y (PMC13040911; doi:10.1186/s12870-026-08407-y)
Supplement: Supplementary file 2 — Additional file 2. [file 12870_2026_8407_MOESM2_ESM.xlsx]

## Sheet: MnWRKY family ID corresp
Table S2. Correspondence between Gene IDs in the Genome and WRKY names.
ID	Corresponding ID	ID	Corresponding ID	ID	Corresponding ID
>L484_020026.t01	>MnWRKY1	Bp01G5655.1	BpWRKY1	>AT2G21900.1	>AtWRKY1
>L484_005270.t01	>MnWRKY2	Bp01G5704.1	BpWRKY2	>AT5G56270.1	>AtWRKY2
>L484_020954.t01	>MnWRKY3	Bp01G6296.1	BpWRKY3	>AT2G04880.1	>AtWRKY3
>L484_015723.t01	>MnWRKY4	Bp01G7494.1	BpWRKY4	>AT1G18860.1	>AtWRKY4
>L484_007627.t01	>MnWRKY5	Bp01G7508.1	BpWRKY5	>AT1G64000.1	>AtWRKY6
>L484_011928.t01	>MnWRKY6	Bp02G3672.1	BpWRKY6	>AT4G24240.1	>AtWRKY7
>L484_000558.t01	>MnWRKY7	Bp02G5753.1	BpWRKY7	>AT5G46350.1	>AtWRKY8
>L484_010126.t01	>MnWRKY8	Bp02G7334.1	BpWRKY8	>AT1G69310.1	>AtWRKY9
>L484_024154.t01	>MnWRKY9	Bp02G7779.1	BpWRKY9	>AT1G62300.1	>AtWRKY10
>L484_017459.t01	>MnWRKY10	Bp03G0653.1	BpWRKY10	>AT4G31550.1	>AtWRKY11
>L484_019849.t01	>MnWRKY11	Bp03G0728.1	BpWRKY11	>AT2G46130.1	>AtWRKY12
>L484_001635.t01	>MnWRKY12	Bp03G1306.1	BpWRKY12	>AT4G39410.1	>AtWRKY13
>L484_005172.t01	>MnWRKY13	Bp04G0332.1	BpWRKY13	>AT1G55600.1	>AtWRKY14
>L484_025955.t01	>MnWRKY14	Bp05G0715.1	BpWRKY14	>AT2G24570.1	>AtWRKY15
>L484_007236.t01	>MnWRKY15	Bp05G0978.1	BpWRKY15	>AT5G45050.1	>AtWRKY16
>L484_013969.t01	>MnWRKY16	Bp05G4058.1	BpWRKY16	>AT2G25000.1	>AtWRKY17
>L484_019036.t01	>MnWRKY17	Bp05G5171.1	BpWRKY17	>AT4G31800.1	>AtWRKY18
>L484_013216.t01	>MnWRKY18	Bp06G0290.1	BpWRKY18	>AT4G12020.3	>AtWRKY19
>L484_013971.t01	>MnWRKY19	Bp06G0759.1	BpWRKY19	>AT4G26640.1	>AtWRKY20
>L484_009509.t01	>MnWRKY20	Bp06G0885.1	BpWRKY20	>AT2G34830.1	>AtWRKY21
>L484_005757.t01	>MnWRKY21	Bp06G2790.1	BpWRKY21	>AT4G01720.1	>AtWRKY22
>L484_012914.t01	>MnWRKY22	Bp06G4040.1	BpWRKY22	>AT3G01080.1	>AtWRKY23
>L484_013973.t01	>MnWRKY23	Bp06G4042.1	BpWRKY23	>AT5G41570.1	>AtWRKY24
>L484_021488.t01	>MnWRKY24	Bp06G5630.1	BpWRKY24	>AT2G30590.1	>AtWRKY25
>L484_011135.t01	>MnWRKY25	Bp07G0226.1	BpWRKY25	>AT5G07100.1	>AtWRKY26
>L484_021097.t01	>MnWRKY26	Bp07G0831.1	BpWRKY26	>AT5G52830.1	>AtWRKY27
>L484_014218.t01	>MnWRKY27	Bp07G1064.1	BpWRKY27	>AT4G18170.1	>AtWRKY28
>L484_010632.t01	>MnWRKY28	Bp07G1123.1	BpWRKY28	>AT4G23550.1	>AtWRKY29
>L484_006704.t01	>MnWRKY29	Bp08G0409.1	BpWRKY29	>AT5G24110.1	>AtWRKY30
>L484_004213.t01	>MnWRKY30	Bp08G1421.1	BpWRKY30	>AT4G22070.1	>AtWRKY31
>L484_014181.t01	>MnWRKY31	Bp08G4077.1	BpWRKY31	>AT4G30935.1	>AtWRKY32
>L484_009921.t01	>MnWRKY32	Bp09G0456.1	BpWRKY32	>AT2G40740.1	>AtWRKY33
>L484_014007.t01	>MnWRKY33	Bp09G1655.1	BpWRKY33	>AT4G26440.1	>AtWRKY34
>L484_008065.t01	>MnWRKY34	Bp10G0741.1	BpWRKY34	>AT2G37260.1	>AtWRKY35
>L484_009739.t01	>MnWRKY35	Bp10G1169.1	BpWRKY35	>AT1G80590.1	>AtWRKY36
>L484_013217.t01	>MnWRKY36	Bp10G1401.1	BpWRKY36	>AT5G22570.1	>AtWRKY38
>L484_021355.t01	>MnWRKY37	Bp10G1927.1	BpWRKY37	>AT3G56400.1	>AtWRKY39
>L484_021378.t01	>MnWRKY38	Bp10G2760.1	BpWRKY38	>AT2G03340.1	>AtWRKY40
>L484_001997.t01	>MnWRKY39	Bp10G2984.1	BpWRKY39	>AT4G12020.1	>AtWRKY41
>L484_013515.t01	>MnWRKY40	Bp10G3453.1	BpWRKY40	>AT4G11070.1	>AtWRKY42
>L484_012050.t01	>MnWRKY41	Bp11G0555.1	BpWRKY41	>AT2G46400.1	>AtWRKY43
>L484_011259.t01	>MnWRKY42	Bp11G2987.1	BpWRKY42	>AT2G38470.1	>AtWRKY44
>L484_000931.t01	>MnWRKY43	Bp11G3425.1	BpWRKY43	>AT3G04670.1	>AtWRKY45
>L484_003860.t01	>MnWRKY44	Bp12G0175.1	BpWRKY44	>AT2G47260.1	>AtWRKY46
>L484_006651.t01	>MnWRKY45	Bp12G1273.1	BpWRKY45	>AT4G04450.1	>AtWRKY47
>L484_017596.t01	>MnWRKY46	Bp13G0179.1	BpWRKY46	>AT5G49520.1	>AtWRKY48
>L484_015130.t01	>MnWRKY47	Bp13G2237.1	BpWRKY47	>AT5G43290.1	>AtWRKY49
>L484_002784.t01	>MnWRKY48			>AT5G26170.1	>AtWRKY50
>L484_009437.t01	>MnWRKY49			>AT5G64810.1	>AtWRKY51
>L484_003782.t01	>MnWRKY50			>AT5G45260.1	>AtWRKY52
>L484_008323.t01	>MnWRKY51			>AT4G23810.1	>AtWRKY53
>L484_010795.t01	>MnWRKY52			>AT2G44745.1	>AtWRKY54
>L484_011458.t01	>MnWRKY53			>AT2G40750.1	>AtWRKY55
>L484_006702.t01	>MnWRKY54			>AT1G66550.1	>AtWRKY56
>L484_011258.t01	>MnWRKY55			>AT1G69810.1	>AtWRKY57
				>AT3G01970.1	>AtWRKY58
				>AT2G23320.1	>AtWRKY59
				>AT2G30250.1	>AtWRKY60
				>AT1G29280.1	>AtWRKY61
				>AT5G01900.1	>AtWRKY62
				>AT1G68150.1	>AtWRKY63
				>AT1G66600.1	>AtWRKY64
				>AT1G29860.1	>AtWRKY65
				>AT1G80840.1	>AtWRKY66
				>AT1G66560.1	>AtWRKY67
				>AT4G01250.1	>AtWRKY68
				>AT3G62340.1	>AtWRKY69
				>AT3G58710.1	>AtWRKY70
				>AT1G30650.1	>AtWRKY71
				>AT5G15130.1	>AtWRKY72
				>AT5G28650.1	>AtWRKY74
				>AT5G13080.1	>AtWRKY75

## Sheet: Sheet2
>AT2G21900.1	>AtWRKY1
>AT5G56270.1	>AtWRKY2
>AT2G04880.1	>AtWRKY3
>AT1G18860.1	>AtWRKY4
>AT1G64000.1	>AtWRKY6
>AT4G24240.1	>AtWRKY7
>AT5G46350.1	>AtWRKY8
>AT1G69310.1	>AtWRKY9
>AT1G62300.1	>AtWRKY10
>AT4G31550.1	>AtWRKY11
>AT2G46130.1	>AtWRKY12
>AT4G39410.1	>AtWRKY13
>AT1G55600.1	>AtWRKY14
>AT2G24570.1	>AtWRKY15
>AT5G45050.1	>AtWRKY16
>AT2G25000.1	>AtWRKY17
>AT4G31800.1	>AtWRKY18
>AT4G12020.3	>AtWRKY19
>AT4G26640.1	>AtWRKY20
>AT2G34830.1	>AtWRKY21
>AT4G01720.1	>AtWRKY22
>AT3G01080.1	>AtWRKY23
>AT5G41570.1	>AtWRKY24
>AT2G30590.1	>AtWRKY25
>AT5G07100.1	>AtWRKY26
>AT5G52830.1	>AtWRKY27
>AT4G18170.1	>AtWRKY28
>AT4G23550.1	>AtWRKY29
>AT5G24110.1	>AtWRKY30
>AT4G22070.1	>AtWRKY31
>AT4G30935.1	>AtWRKY32
>AT2G40740.1	>AtWRKY33
>AT4G26440.1	>AtWRKY34
>AT2G37260.1	>AtWRKY35
>AT1G80590.1	>AtWRKY36
>AT5G22570.1	>AtWRKY38
>AT3G56400.1	>AtWRKY39
>AT2G03340.1	>AtWRKY40
>AT4G12020.1	>AtWRKY41
>AT4G11070.1	>AtWRKY42
>AT2G46400.1	>AtWRKY43
>AT2G38470.1	>AtWRKY44
>AT3G04670.1	>AtWRKY45
>AT2G47260.1	>AtWRKY46
>AT4G04450.1	>AtWRKY47
>AT5G49520.1	>AtWRKY48
>AT5G43290.1	>AtWRKY49
>AT5G26170.1	>AtWRKY50
>AT5G64810.1	>AtWRKY51
>AT5G45260.1	>AtWRKY52
>AT4G23810.1	>AtWRKY53
>AT2G44745.1	>AtWRKY54
>AT2G40750.1	>AtWRKY55
>AT1G66550.1	>AtWRKY56
>AT1G69810.1	>AtWRKY57
>AT3G01970.1	>AtWRKY58
>AT2G23320.1	>AtWRKY59
>AT2G30250.1	>AtWRKY60
>AT1G29280.1	>AtWRKY61
>AT5G01900.1	>AtWRKY62
>AT1G68150.1	>AtWRKY63
>AT1G66600.1	>AtWRKY64
>AT1G29860.1	>AtWRKY65
>AT1G80840.1	>AtWRKY66
>AT1G66560.1	>AtWRKY67
>AT4G01250.1	>AtWRKY68
>AT3G62340.1	>AtWRKY69
>AT3G58710.1	>AtWRKY70
>AT1G30650.1	>AtWRKY71
>AT5G15130.1	>AtWRKY72
>AT5G28650.1	>AtWRKY74
>AT5G13080.1	>AtWRKY75
