# Supplementary material for: WRKY transcription factors govern selenium metabolism in Broussonetia papyrifera: genome-wide identification, expression profiling, and regulatory network analysis
Source: BMC Plant Biol. 2026 Feb 26;26:600. doi: 10.1186/s12870-026-08407-y (PMC13040911; doi:10.1186/s12870-026-08407-y)
Supplement: Supplementary file 3 — Additional file 3. [file 12870_2026_8407_MOESM3_ESM.xlsx]

## Sheet: Sheet1
Table S3. Collinearity WRKY genes form difference plant species.
Chromosome number	ID	Correspondence	ID	Chromosome number
Bp-chr7	Bp-Bp07G1064.1	==	Mn-MnotChr4G00205780.1.mrna1	Mn-chr4
Bp-chr5	Bp-Bp05G5171.1	==	Mn-MnotChr5G00233220.1.mrna1	Mn-chr5
Bp-chr6	Bp-Bp06G0759.1	==	Mn-MnotChr1G00077630.1.mrna1	Mn-chr1
Bp-chr6	Bp-Bp06G0759.1	==	Mn-MnotChr3G00179070.1.mrna1	Mn-chr3
Bp-chr3	Bp-Bp03G0728.1	==	Mn-MnotChr1G00077630.1.mrna1	Mn-chr1
Bp-chr1	Bp-Bp01G6296.1	==	Mn-MnotChr2G00130790.1.mrna1	Mn-chr2
Bp-chr1	Bp-Bp01G6296.1	==	Mn-MnotChr3G00171160.1.mrna1	Mn-chr3
Bp-chr2	Bp-Bp02G5753.1	==	Mn-MnotChr2G00119510.1.mrna1	Mn-chr2
Bp-chr10	Bp-Bp10G2984.1	==	Mn-MnotChr4G00207240.1.mrna1	Mn-chr4
Bp-chr10	Bp-Bp10G3453.1	==	Mn-MnotChr4G00210620.1.mrna1	Mn-chr4
Bp-chr10	Bp-Bp10G3453.1	==	Mn-MnotChr6G00259050.1.mrna1	Mn-chr6
Bp-chr11	Bp-Bp11G0555.1	==	Mn-MnotChr1G00039060.1.mrna1	Mn-chr1
Bp-chr12	Bp-Bp12G0175.1	==	Mn-MnotChr4G00210620.1.mrna1	Mn-chr4
Bp-chr12	Bp-Bp12G0175.1	==	Mn-MnotChr6G00259050.1.mrna1	Mn-chr6
Bp-chr12	Bp-Bp12G1273.1	==	Mn-MnotChr6G00263950.1.mrna1	Mn-chr6
Bp-chr13	Bp-Bp13G0179.1	==	Mn-MnotChr2G00112350.1.mrna1	Mn-chr2
