# Supplementary material for: WRKY transcription factors govern selenium metabolism in Broussonetia papyrifera: genome-wide identification, expression profiling, and regulatory network analysis
Source: BMC Plant Biol. 2026 Feb 26;26:600. doi: 10.1186/s12870-026-08407-y (PMC13040911; doi:10.1186/s12870-026-08407-y)
Supplement: Supplementary file 4 — Additional file 4. [file 12870_2026_8407_MOESM4_ESM.xlsx]

## Sheet: Sheet1
			Table S4. FPKM value of BpWRKYs and total Se content.
ID	CK	CK	CK	200 selenate	200 selenate	200 selenate	400 selenate	400 selenate	400 selenate	800 selenate	800 selenate	800 selenate	200 selenite	200 selenite	200 selenite	400 selenite	400 selenite	400 selenite	800 selenite	800 selenite	800 selenite	Correlation coefficient
Selenium	0.56396	0.65605	0.576137	18.536	19.0726	24.0921	30.0823	35.5528	32.1254	57.8432	65.2111	73.5915	54.7628	44.6862	58.8636	95.9489	78.825	109.252	130.106	134.492	125.374	1
BpWRKY1	0	0	0	0	0	0	0	0	0	0	0	0	0	0	0	0	0	0	0	0	0	#DIV/0!
BpWRKY2	10.8922	10.5588	6.45527	8.62881	13.5375	11.6146	7.94898	7.75566	7.80775	7.63726	7.91008	7.93671	7.89264	10.2708	7.7665	8.50747	7.41308	8.47141	7.41935	6.99612	8.64239	-0.426609
BpWRKY3	102.022	120.437	57.3141	77.5435	95.552	98.1189	124.198	108.791	137.106	103.679	117.377	106.86	127.714	110.65	106.347	105.676	117.661	100.221	127.744	122.227	114.292	0.39114
BpWRKY4	19.9518	21.7958	16.1018	4.11856	12.3458	11.772	30.0464	22.8337	30.0842	8.40336	16.0314	12.5731	15.5305	10.4722	18.0958	12.6568	13.1968	10.169	25.9923	25.6714	29.8053	0.192402
BpWRKY5	12.9795	6.89263	5.23251	6.61442	4.70589	5.77501	5.25756	11.3362	5.05577	4.91274	5.42894	5.6123	8.29512	6.81208	12.4269	8.95734	8.63057	8.80041	5.9757	4.97035	9.69692	0.0206029
BpWRKY6	21.9222	17.1638	10.5515	17.4184	14.2239	17.6508	17.664	21.4126	18.0952	16.905	17.3381	17.4178	19.5932	16.3462	22.8042	23.5065	14.4217	23.8608	18.4732	17.8344	21.5801	0.383699
BpWRKY7	96.6674	100.407	54.4678	58.4524	91.2158	86.2555	104.553	91.1191	105.272	89.6287	104.895	98.951	97.3634	95.2656	96.9659	127.166	112.854	116.44	183.847	181.125	154.784	0.846461
BpWRKY8	127.756	142.523	84.3618	43.6391	66.1485	85.2618	145.29	128.633	177.345	64.0138	93.767	76.3679	103.042	61.8022	78.6892	56.2089	48.6849	48.2345	49.1022	48.7773	46.8747	-0.597678
BpWRKY9	41.0021	49.593	21.1177	21.6194	25.9693	25.2821	44.0702	40.8055	69.1715	13.6183	23.8346	22.4989	30.4133	20.1495	28.4263	15.1453	17.5609	19.0295	19.2725	14.6783	17.094	-0.547746
BpWRKY10	1.709	2.9281	2.00168	1.48696	3.10554	3.19632	4.74871	3.09556	3.70095	1.27858	2.90705	2.88447	4.40946	3.24617	4.35191	1.96155	3.3256	2.68917	3.69144	3.72558	3.9207	0.276349
BpWRKY11	0	0.0535693	0	0.0576474	0	0	0.0506965	0	0.162169	0	0.101989	0.0512669	0.103816	0.204778	0.276703	0.261629	0	0.255619	0.111694	0.111555	0.458165	0.581944
BpWRKY12	154.34	200.376	142.051	52.5744	110.478	113.85	184.253	160.455	227.758	78.0235	105.59	83.802	133.474	84.5798	122.231	76.8996	82.3228	76.7726	100.002	92.129	100.751	-0.510099
BpWRKY13	8.33318	7.56905	6.56492	12.6297	7.57029	7.04743	5.78884	7.74901	5.14113	9.04983	8.94062	7.29474	6.26151	7.22866	6.05086	12.2993	8.4566	9.40503	4.75958	3.61806	5.04013	-0.225111
BpWRKY14	18.0208	16.6665	14.3041	17.0879	16.5238	18.0973	16.9489	15.9496	17.5276	15.2009	14.5859	14.6542	16.712	16.1087	19.2479	14.7185	17.6953	16.2401	16.2585	14.3543	15.0576	-0.380579
BpWRKY15	81.7121	76.2524	73.2241	75.3044	74.7338	83.8107	72.165	64.972	75.1648	66.0382	69.0895	66.7853	80.7291	81.2348	90.8869	68.8253	73.1912	68.158	68.3802	72.5314	74.3576	-0.349383
BpWRKY16	34.9704	27.5242	22.8582	32.2676	29.8772	31.7891	28.9424	28.7433	26.4642	27.8603	26.6872	29.9178	31.3831	30.3256	34.0799	28.5104	29.4007	31.8448	27.6663	27.4276	29.8422	-0.0532048
BpWRKY17	24.0268	17.0707	8.90036	16.3047	14.5517	13.5149	17.8666	22.145	18.2484	12.8804	14.0103	10.8504	20.4638	16.0252	17.1844	19.6146	19.0689	19.4878	18.8626	18.2513	17.1205	0.167706
BpWRKY18	5.60041	3.25126	4.69394	5.911	3.02057	5.61395	4.01571	5.35269	2.70052	7.39848	6.57562	7.75387	6.17969	5.91827	5.82886	11.4378	11.5413	13.3555	16.8916	20.545	24.5196	0.88846
BpWRKY19	1.71927	1.25219	0.877387	1.64637	2.22917	2.5237	1.235	1.33306	1.2678	1.34342	1.7547	2.61599	1.88505	1.95048	1.62734	1.65527	2.10288	1.32819	2.56253	3.34115	2.6494	0.591722
BpWRKY20	36.2434	51.4389	29.6909	17.1443	49.8063	44.9778	40.7029	30.8682	40.9878	21.3277	32.1667	26.0224	37.8215	25.9178	40.5084	39.329	32.1493	29.2326	37.1982	33.6685	34.2869	-0.18565
BpWRKY21	32.7553	59.5934	36.9715	20.9208	36.7267	36.9628	49.5498	36.2512	49.1811	19.219	30.6796	26.1326	61.541	39.4916	55.3202	32.9131	35.097	28.3548	34.3239	37.4005	31.7379	-0.254446
BpWRKY22	97.6456	105.637	85.2589	57.2061	89.989	97.1322	167	164.096	190.171	74.0121	81.7295	82.0119	112.173	73.9848	90.8512	70.6281	68.1226	69.8423	66.3153	67.9538	78.6722	-0.411847
BpWRKY23	41.4283	44.6297	32.8056	14.8787	26.6244	26.5152	59.4298	55.9762	57.6958	51.1927	52.9487	41.1207	46.7859	31.6306	36.1268	34.1149	36.7432	43.1776	40.274	46.3053	50.5067	0.204456
BpWRKY24	0.0999275	0.145859	0.2393	0.0518334	0.0493058	0.215892	0	0.0933938	0.0967263	0.043643	0.130984	0.0434079	0.132855	0	0	0.0852307	0.225177	0.0430895	0	0.0460259	0.0942491	-0.32128
BpWRKY25	24.7692	24.6899	35.3449	19.9043	28.7846	29.5325	75.5006	69.7853	73.7319	72.4068	86.595	96.2881	71.7546	39.7751	50.2223	65.1292	102.282	89.927	379.873	262.186	208.499	0.805744
BpWRKY26	8.34776	10.2432	7.39835	4.58335	5.59018	5.02794	12.9487	17.39	21.863	12.9059	14.0787	14.2474	8.37901	4.61333	7.09429	6.91636	8.64486	8.73126	23.0346	20.6354	19.4914	0.515827
BpWRKY27	20.3538	24.2111	19.7343	20.626	17.0804	19.4493	19.2663	16.0337	18.1805	20.1199	19.4861	18.0934	20.0351	24.0763	21.9695	16.6582	18.6028	14.7902	13.428	13.6241	13.4713	-0.727585
BpWRKY28	44.0872	40.0705	25.3745	47.2522	36.1861	37.3354	36.2093	37.5599	37.5811	42.0256	43.0101	41.3212	42.9521	52.0583	55.871	46.5781	43.0375	45.521	44.6404	42.1025	41.6851	0.360496
BpWRKY29	78.9136	90.4253	67.4998	65.3584	75.7208	75.1858	87.9164	80.4238	106.705	76.6034	88.3798	86.6162	95.5345	88.2904	93.6368	83.7904	96.8538	86.6704	149.636	132.11	112.849	0.725612
BpWRKY30	65.2192	84.3001	59.7902	43.1409	104.789	90.0377	89.923	70.0366	78.5797	41.6162	58.8598	53.5649	111.488	79.2946	116.07	71.7795	73.1479	61.2175	58.2182	55.7542	52.7952	-0.31138
BpWRKY31	0.0931233	0	0	0	0.0968096	0.0602135	0.0511626	0.0577687	0.0464661	0.0884391	0.12952	0.100341	0.025653	0	0.191532	0.349247	0.292222	0.130593	0.428809	0.731041	0.58069	0.834707
BpWRKY32	8.40941	8.25009	11.1974	7.97293	7.69752	6.77849	9.50629	11.4503	9.36564	9.81834	10.5117	9.25769	7.53326	8.44452	7.04882	8.73677	7.3584	7.55446	8.17992	8.31485	8.83242	-0.169503
BpWRKY33	152.863	176.796	93.203	113.427	126.846	182.179	211.017	177.452	223.2	164.726	208.251	196.967	216.581	194.258	196.856	195.881	204.643	204.191	288.761	265.379	242.636	0.779659
BpWRKY34	42.1145	40.2238	46.0942	40.7558	40.5333	43.6191	39.0457	33.5319	42.1202	32.3574	34.8739	32.8305	37.8853	36.4089	36.8048	25.4725	29.0529	29.3981	33.2659	29.9837	29.0668	-0.842335
BpWRKY35	9.64145	11.7624	9.43425	12.5736	10.4465	12.168	11.9017	10.5656	8.7706	12.5081	11.1469	10.7578	10.2449	13.7202	13.168	9.82891	11.6826	10.6671	15.6886	13.8094	11.3069	0.412174
BpWRKY36	49.1502	48.4621	23.875	38.3728	28.0251	52.5212	46.5757	44.5027	46.693	36.2729	45.4883	47.7247	53.7845	43.8727	43.6926	43.5748	50.3811	56.8734	75.6873	75.4567	77.0569	0.755429
BpWRKY37	22.9348	26.1134	13.3555	16.7116	17.6319	18.8225	31.9034	30.7943	41.484	29.9694	34.3683	32.1042	27.5973	25.2296	22.9244	22.3333	25.772	23.451	38.0028	43.9506	33.715	0.556392
BpWRKY38	50.953	55.1449	47.2369	56.5648	61.2262	61.3472	58.3698	52.8289	63.6295	56.5827	56.6081	52.7449	54.0581	57.9793	55.3651	52.2314	48.7551	53.847	57.0123	56.3692	53.4523	-0.0923104
BpWRKY39	0.0933821	0.137538	0.086511	0	0.046487	0.255634	0.295552	0.0874626	0.136541	0	0.247208	0.0409573	0.210105	0.380113	0.273652	0.03992	0.0846575	0	0.043879	0.173214	0	-0.232202
BpWRKY40	1.82149	2.80761	3.9057	0.819461	2.96063	1.23338	17.254	13.4316	18.4023	37.0169	49.2646	58.7828	12.582	6.86623	6.36258	34.1028	43.7507	63.9897	153.165	166.841	102.002	0.878604
BpWRKY41	0.741862	0.497257	0.216638	0.408506	0.733292	0.595738	0.246152	0.807321	0.876788	0.886303	0.578907	0.782591	0.380697	0.490416	0.568063	0.895766	0.736012	0.571255	1.31435	2.04241	1.50931	0.723893
BpWRKY42	20.1045	17.8836	17.5089	19.1158	17.9707	20.8411	19.5211	19.2127	17.8065	17.0215	17.5663	16.3798	17.8562	17.1235	24.1912	18.0144	16.8721	16.8377	15.6731	15.9405	14.8276	-0.528773
BpWRKY43	37.1127	42.582	52.6172	41.0424	34.1885	34.2624	31.3969	34.3059	28.4748	37.5411	31.6157	38.7858	33.9047	40.1612	36.8825	38.7103	34.1177	33.9469	27.6691	27.7117	28.9769	-0.580733
BpWRKY44	0	0.220426	0	0	0	0	0.567734	0	0.211909	0	0	0.182496	0	0	0.419536	0.364387	0	0.185863	0	0	0	-0.0315457
BpWRKY45	1.60266	1.27123	1.06509	0.717324	1.09297	0.880898	1.42969	1.05785	1.41787	1.90656	1.75558	2.01097	1.58396	1.17456	1.92976	1.42634	2.09475	1.9159	9.85887	8.70102	6.86449	0.768309
BpWRKY46	15.7096	20.0924	14.6493	11.0294	18.3135	14.8504	19.5935	16.2222	21.9526	13.697	15.8424	15.4017	16.4429	11.0362	15.8477	13.793	16.8452	13.7182	22.8938	21.634	20.9841	0.307585
BpWRKY47	1.73043	1.00063	0.95808	0.296925	0.417255	0.770865	0.390685	1.52617	0.287273	0.134954	0.400859	0.392094	0.662948	0.266948	0.291588	0.926677	0.810902	0.803335	0.973917	0.411986	0.427256	-0.202088
