# Supplementary material for: WRKY transcription factors govern selenium metabolism in Broussonetia papyrifera: genome-wide identification, expression profiling, and regulatory network analysis
Source: BMC Plant Biol. 2026 Feb 26;26:600. doi: 10.1186/s12870-026-08407-y (PMC13040911; doi:10.1186/s12870-026-08407-y)
Supplement: Supplementary file 5 — Additional file 5. [file 12870_2026_8407_MOESM5_ESM.xlsx]

## Sheet: Sheet1
Table S5. Primers used for TA clone and transient expression.
Function	ID	Normal Primers (5‘-3’）
TA	BpWRKY34-F	ATGCTATCCGATCAAGAAAAAGGC
	BpWRKY34-R	TCAGCTTTCGACGGGTTTTG
	BpWRKY25-F	ATGGACCAGAATAACTATTTCCC
	BpWRKY25-R	TTAAAAGGAGGTGTAGATTTGCA
Transient expressio	BpWRKY34-tF	agtggtctctgtccagtcctATGCTATCCGATCAAGAAAAAGGC
	BpWRKY34-tR	ggtctcagcagaccacaagtGCTTTCGACGGGTTTTGAATC
	BpWRKY25-tF	agtggtctctgtccagtcctATGGACCAGAATAACTATTTCCC
	BpWRKY25-tR	ggtctcagcagaccacaagtAAAGGAGGTGTAGATTTGCATCT
qRT-PCR	BpWRKY15-qF	GCAAGCCCAAGGTCAATCTCAA
	BpWRKY15-qR	GCAATGCTCACTGGTGCTGATA
	BpWRKY34-qF	TTGTTGTGTCCACTGCTCAAGG
	BpWRKY34-qR	GCTATGCTCGTCCACTGATACC
	BpWRKY18-qF	ACCCTTGGTCATTGGACAGTTT
	BpWRKY18-qR	AGGCTGCTGTTGTGAGAATTGG
	BpWRKY40-qF	TCCCAGGAGCTACTACAGGTGT
	BpWRKY40-qR	AGTCACCACAACGCCTTCATCT
	BpWRKY25-qF	TTCGCCACCACCTTCTTCGT
	BpWRKY25-qR	CCGACATCAATCCGAGGAATCC
	BpWRKY31-qF	GCCAGTGGTTCTGGAGCTTCTT
	BpWRKY31-qR	TGCTGTTGCTGTCGTCTGTGTT
	BpWRKY26-qF	CGGAGAACTTGCGTTAGCGTTA
	BpWRKY26-qR	TCTGTTGGCTCGACCTCCTGAT
	BpWRKY37-qF	AGCGAGCTTGTGGTTCTTGAAG
	BpWRKY37-qR	TGTAGTTGCTGGTCACCTGGTT
	BpWRKY45-qF	AGCACAACGACGCATCGAAATC
	BpWRKY45-qR	CGGCTTCTTCCTTTGGCTGATC
